# Supplementary material for: Physalis alkekengi L. Calyx Extract Alleviates Glycolipid Metabolic Disturbance and Inflammation by Modulating Gut Microbiota, Fecal Metabolites, and Glycolipid Metabolism Gene Expression in Obese Mice
Source: Nutrients. 2023 May 28;15(11):2507. doi: 10.3390/nu15112507 (PMC10255802; doi:10.3390/nu15112507)
Supplement: Supplementary file 1 [file nutrients-15-02507-s001.zip]

Archive with 1 entries (1 files):
- nutrients-2410538-supplementary.pdf
